# Supplementary material for: The Enolase of the Haemophilus influenzae Mediates Binding to Collagens: An Extracellular Matrix Component
Source: Int J Mol Sci. 2023 Oct 24;24(21):15499. doi: 10.3390/ijms242115499 (PMC10650631; doi:10.3390/ijms242115499)
Supplement: Supplementary file 1 [file ijms-24-15499-s001.zip]

Archive with 1 entries (1 files):
- ijms-2575747-supplementary.pptx
